# Supplementary material for: Reference genes for quantitative Arabidopsis single molecule RNA fluorescence in situ hybridization
Source: J Exp Bot. 2022 Dec 29;74(7):2405–15. doi: 10.1093/jxb/erac521 (PMC10082928; doi:10.1093/jxb/erac521)
Supplement: erac521_suppl_Supplementary_Table_S1 [file erac521_suppl_supplementary_table_s1.xlsx]

## Sheet: smFISH Probe Sequences
AT2G28390 (MON1)	AT4G34270 (TIP41)	AT4G35800 (NRPB1)	AT5G46630 (AP2M)	AT1G13320 (PP2A)	MON1 ODD SET	MON1 EVEN SET
ggagaagacctcgaatctga	cggactatccaaccaagac	aacggaaacctcgtatccat	tcgacgacggagcaaaggaa	ccgagcgatctatcaatcag	ctctctgctagatcactttg	tggcaagacgtgttcattga
cgaattcggtgtcggatgat	gatgtcacttgtgtgacca	tccgatcaatcgtaccaaga	tgagatttgaggttcgacga	gacatcctcaccaaaactca	gagagaaatggttggtctcc	gccattgcagaaatcggtta
atcggagctaggatttggat	cactaccttttctcctccg	agccatattagccatacatg	gacgatctggttacaggaga	tcgggtataaaggctcatca	ggagaagacctcgaatctga	cgaattcggtgtcggatgat
ttgaacacgctccgaattcg	tctgaatcgccggctaata	gcttagcgagctcaagatag	tcgccacggagattcagaaa	tagctcgtcgataagcacag	atcggagctaggatttggat	ttgaacacgctccgaattcg
agacttcgctaggttgagat	ctttatcgaccaccgtctc	ctgcttaaacttatgctcct	cggtaggtgcgatttatgag	ccaagagcacgagcaatgat	agacttcgctaggttgagat	taaattcggtgtggctacca
gatgcaacctcatcatcatt	ccccggaagacttcagaac	gcctattcttaggattcttg	aaatgcatccaccatgtttc	atcaactcttttcttgtcct	gatgcaacctcatcatcatt	ccacaccttcacgcaataaa
ccacaccttcacgcaataaa	gacgtccgtcgggaagaag	gctcttttttactggttcat	tcgtctgcattatatgcgta	catcgtcattgttctcacta	cttaacaaaacctctcctcc	ttccatttccaccggatttt
cttaacaaaacctctcctcc	agtcatggatgcgtaaacc	accctcaatagtcagttttg	cacaggacaattccctaact	atagccaaaagcacctcatc	catcgtaaccgctactagtc	ataagtagaagtagctccgc
cttccatcatcagctttata	cgcggagggtttcgatctc	tgacaatccgcgtcactaat	taaacaaaggagcagccacc	atacagaataaaacccccca	taatctcatcctcgcttcca	agtgtcaccatccacattag
attagcttccctaatctcat	cttcgacagcgagagaagt	aggacgagcaaacttagggt	tgtagacattgctgattcgc	caagtttcctcaacagtgga	atgacgtagaagcatcatcc	aaatgcttcttcctctttct
ctcatcaacatggcgttttc	tcttaagctttttttccca	gggtggaggaataggaagga	gcaacattagcattgctact	tcatctgagcaccaattcta	tgcctgagttactcagtatg	gttcatctccatatctggaa
tccatgacgtagaagcatca	ccatttcaggtaagtgaga	ctgccttttcaagttttcat	agctacagcctcaacaacaa	tagccagaggagtgaaatgc	gctgaaaatccagcaagctt	accaccattctccacaaaag
tgcctgagttactcagtatg	gactaatgcattctcgcca	gtgccgagaaatcaacacgt	gctccaccaaagtatgattt	cattcaccagctgaaagtcg	ccttgactaagttgacacgg	aagacaacctggtgatttcc
gttcatctccatatctggaa	gtgttgctacctaagtgtt	cagagcaatactccacggaa	ttctaatagcgtcttcatca	ggaaaatcccacatgctgat	agatatattggccccttaac	atctgtacagctgatgcaga
gctgaaaatccagcaagctt	accagctagtgcgtcaaac	gtccataatcaacaagctcc	agagattttgtggatagcca	atattgatcttagctccgtc	cccccttaaatactcatatg	ctgaccatatagaagatcca
accaccattctccacaaaag	caacaggtggaagcccttc	ctggggggagacaatacatt	acaccttcctgagtgatata	attggcatgtcatcttgaca	catctgtctattgattttgt	gcaagggtgtcatatcgaac
ccttgactaagttgacacgg	attgtgctgcagcaggaac	agaggacgaggcttcaagat	gtcttttggcttcgatgaaa	aaattagttgctgcagctct	tgagaagacagcatctgtcc	ctgggttccagctaaatgaa
aagacaacctggtgatttcc	acggcttgctcctgaattt	gcagagtacctcaacagatt	atgttgcatttggaacaggt	gctgattcaattgtagcagc	ggggaagacaagtataggca	tagcttgccttaacgcatat
agatatattggccccttaac	aatctagtatcacctgctg	gcaaagagttccggcaagaa	caaccaacagcacctgtaac	ccgaatcttgatcatcttgc	acttcttgcaatatggttcc	gaataagacaccagacgcgc
tgtttcatctgtacagctga	ggcgttgtaaacgtgtaat	tccattagatgtaccaaggg	ttctttttgtaagcaaggcc	caaccctcaacagccaataa	tgtgtctgcacattagtagt	tgcaccagcaagactgacaa
tatagaagatccaactgccc	actacttcacttccacagt	aacctcttcccaaatgacat	cactttccacaatatccaga	ctccaacaatttcccaagag	gtagaagcaagtcatcggga	ctgatgtcctgaatgattct
gcaagggtgtcatatcgaac	accgtttctttgtctttct	cgaggaattttctagctgca	ttgcctttagaggacatcag	caaccatataacgcacacgc	ggtaggcagattggtgagaa	aaaggcctgagcgttgtatc
tgagaagacagcatctgtcc	tttggattagcttttgcct	aattgtgtcaccaattccga	cgtcacatcacaccgaagaa	agtagacgagcatatgcagg	agaagtggacataggcatgc	gaacgcatctgaacgtgtgg
ctgggttccagctaaatgaa	cactgaagagtagcttccc	actgccggataagatctttc	aggcattcccgaaaggaaac	gaacttctgcctcattatca	accctgcaatctttgagatg	gagaagaacagcctcaaggc
ccttaacgcatatggaaggg	atctgatcttcacagttct	tggttaaccctgttctcaaa	cattcaaccccaacttcaaa	cacagggaagaatgtgctgg	cgcgattgatctttgaacca	ggtacatcttcaacacgcat
acttcttgcaatatggttcc	ttaagtgagagagcagcca	gcatcatcacgagctttatt	tccttctcaagaccaatttt	tgacgtgctgagaagagtct	tagtagatgatcgacgcctg	ggtgagtcttgttcttgatt
gaataagacaccagacgcgc	gccagttcatcttcataca	caacattttgctgaccgaca	tgggcgagatttcatttctg	cccattataactgatgccaa	ttcccacagatatgtcggga	atgccaaagtccaaagggac
tgtgtctgcacattagtagt	cagtcagaagtgacactcc	tttcaaggaatccagcttct	ctcaatggttttaccactct	tggttcacttggtcaagttt	ccgaggaaatgtattgatct	ctagttactgggggtgagaa
gtagaagcaagtcatcggga	cttggcatgactctcactt	cccttcaagtcttcaagatg	caggttcacacactggtgaa	tctacaatggctggcagtaa	tagacttttctgttgtctgt	aaagtttctggtatgctcga
tgagcgttgtatcttggtag	tcgcaagaggaggaaccat	cgagttggaatctgtcagtc	acagtcttctcggagttgaa	cgattatagccagacgtact	ccttttacatgcattgaagc	atattgagtcttgtggggtc
agaagtggacataggcatgc	gcacaccatcaactctcag	caagtgctatcaccatttgt	gatttacaccctctgttatt	gactggccaacaagggaata	ttcaaaatctggtgtgaccc	gcaagtggatcaaatgctgc
gaacgcatctgaacgtgtgg	ctcgtctctctcaatctca	cagatatgcctcttgatgtt	gtgtacgaccaagttctttg	catcaaagaagcctacacct	gattgcatatctttatcgcc	atcttttaccctttggcaca
taccctgcaatctttgagat	tcgccaaacctataatgca	tcaacagggtgcatatctga	accttgacatttacttccat	ttgcatgcaaagagcaccaa	gcaagaacacttcattctcc	ccaagagaaaggactagctc
cgcgattgatctttgaacca	cgaagaacagttggtgcct	cacactcaacgcatcatcac	agggcaaacattttagcacc	acggattgagtgaaccttgt	gggggtcaaaccagtagaaa	tgggtggtactagcacaata
ggtacatcttcaacacgcat	atgttgcttctctccaaca	attgagcagcaacacaaccg	tggaattttaaccacgaccc	cttcagattgtttgcagcag
tagtagatgatcgacgcctg	taccctttcgcagatagag	cgtaacgttctttgcactga	cttggaaattggtcttggct	ggaccaaactcttcagcaag
ggtgagtcttgttcttgatt	ctccagactgctaagtcaa	tgttttgatcctcttagcta	tggattgtatttagcgcgac	ggaactatatgctgcattgc
atgccaaagtccaaagggac	tgactgatggagctcgggt	ccggagtgagatagactgat	cttagcgtggactctgtttg	gtgggttgttaatcatctct
gttactgggggtgagaattc	tgcttaatcactggaagcc	acatcttcatctggcatttc	ccattgttgagatcaactca	tgcacgaagaatcgtcatcc
gacttttctgttgtctgtga	gggatcttcagtttctgtg	aagtagccacggagatatct	cttgtccaagatttcttctc	ttactggagcgagaagcgat
agtttctggtatgctcgata	aaagctcatcggtacgctc	catctcgcgattcaactcta	tgtgaacattggcacctgaa	gaacatgtgatctcggatcc
ccaatccttttacatgcatt	agtagtttgtttggctgta	gatgtctggaatacctctga	aacgaactcgcagaccagat	ctctgtctttagatgcagtt
gtgtagttttcatctcttct	agtcagtggagtaactcct	agcaaagcacgacgaactgc	ttatgtatcgaacccactcg	catcattttggccacgttaa
tggtgtgacccaacatagaa	gttcatatgaaaccaccac	cgagtgatagccatcagatg	cagcatctgatctcgtaaga	cgtatcatgttctccacaac
gcaagtggatcaaatgctgc		tcttcagcatctcatcattc		atcaacatctgggtcttcac
cacacctgattgcatatctt		atagctagggagctgaagtt		ttggagagcttgatttgcga
cttcattctccacatctttt		tgacactggtgaacgagcag		acacaattcgttgctgtctt
aaaggactagctccttgcaa		catcatgccttcatggtaag		cgcccaacgaacaaatcaca
