# Supplementary material for: Reference genes for quantitative Arabidopsis single molecule RNA fluorescence in situ hybridization
Source: J Exp Bot. 2022 Dec 29;74(7):2405–15. doi: 10.1093/jxb/erac521 (PMC10082928; doi:10.1093/jxb/erac521)
Supplement: erac521_suppl_Supplementary_Table_S2 [file erac521_suppl_supplementary_table_s2.xlsx]

## Sheet: Count Summary
Cell Volumes (um3)								mRNA per cell									mRNA detected per um3
MON1	TIP41	AP2M	NRPB1	PP2A	No Probe			MON1	TIP41	AP2M	NRPB1	PP2A	Control Q670	Control Q570			MON1	TIP41	AP2M	NRPB1	PP2A	Control Q670	Control Q570
324.9	384.03	195.144	197.12	301.928	995.904			6	5	8	11	12	1	0			0.0184672	0.0130198	0.0409954	0.0558036	0.0397446	0.00100411	0
353.584	507.348	382.768	203.034	378.252	691.002			4	13	20	8	14	0	0			0.0113127	0.0256234	0.052251	0.0394023	0.0370124	0	0
378.136	509.184	391.276	220.58	430.92	1083.73			4	10	10	5	19	0	0			0.0105782	0.0196393	0.0255574	0.0226675	0.0440917	0	0
402.4	531.84	396.802	231.792	477.2	1015.79			14	12	13	11	15	1	0			0.0347913	0.0225632	0.0327619	0.0474563	0.0314334	0.000984452	0
413.424	567.54	403.662	269.724	483.512	1110.95			14	13	9	15	27	0	1			0.0338635	0.0229059	0.0222959	0.0556124	0.0558414	0	0.000900127
426.008	590.842	403.788	284.812	496.584	762.372			9	14	7	17	26	0	0			0.0211264	0.023695	0.0173358	0.0596885	0.0523577	0	0
445.544	610.768	420.196	292.968	550.772	540.696			12	10	9	7	20	0	0			0.0269334	0.0163728	0.0214186	0.0238934	0.0363127	0	0
448.48	632.82	453.456	301.76	571.8	1051			10	20	20	17	26	0	0			0.0222975	0.0316046	0.0441057	0.0563362	0.0454704	0	0
469.216	634.486	516.304	302.428	582.3	1020.7			6	7	13	17	25	0	0			0.0127873	0.0110326	0.025179	0.0562117	0.0429332	0	0
481.404	639.24	517.93	309.936	597.892	1663.7			14	14	14	13	33	0	1			0.0290816	0.021901	0.0270307	0.0419441	0.0551939	0	0.00060107
500.37	658.9	545.376	320.496	599.76	1192.5			5	12	13	15	23	1	0			0.00999261	0.0182122	0.0238368	0.0468025	0.0383487	0.000838574	0
505.736	662.068	548.228	330.968	607.288	962.3			9	14	20	19	22	0	0			0.0177958	0.0211459	0.0364812	0.0574074	0.0362266	0	0
509.106	662.4	553.942	342.384	623.04	2431.33			7	12	28	9	12	0	0			0.0137496	0.0181159	0.0505468	0.0262863	0.0192604	0	0
514.624	668.2	556.876	344.212	638.2	1464.61			9	14	17	21	19	0	2			0.0174885	0.0209518	0.0305274	0.0610089	0.0297712	0	0.00136555
537.68	684.944	560.25	362.604	643.456	1035.57			13	13	13	4	10	0	0			0.0241779	0.0189797	0.0232039	0.0110313	0.0155411	0	0
545.512	685.26	562.618	364.232	644.76	996.268			4	12	8	13	25	0	0			0.00733256	0.0175116	0.0142192	0.0356915	0.0387741	0	0
551.46	690.912	565.46	369.72	659.296	653.936			10	18	20	16	32	0	0			0.0181337	0.0260525	0.0353694	0.043276	0.0485366	0	0
567.76	699.21	590.842	389.25	660.836	1007.95			12	18	10	13	26	0	0			0.0211357	0.0257433	0.016925	0.0333976	0.0393441	0	0
568.4	702.986	602.73	403.686	664.088	1937.18			6	17	23	28	42	0	0			0.0105559	0.0241826	0.0381597	0.0693608	0.0632446	0	0
575.08	704.922	623.04	410.124	677.6	1681.06			15	13	13	31	39	0	0			0.0260833	0.0184418	0.0208654	0.0755869	0.0575561	0	0
588.104	770.112	639.764	411.348	703.478	1391.52			12	11	19	10	18	0	1			0.0204046	0.0142836	0.0296985	0.0243103	0.0255872	0	0.000718639
591.36	771.576	652.642	411.64	706.4	1829.57			5	9	17	21	31	1	0			0.00845509	0.0116644	0.026048	0.0510155	0.0438845	0.000546577	0
604.32	774.912	658.658	412.632	721.26	1225.8			11	15	26	18	27	0	0			0.0182023	0.019357	0.0394742	0.0436224	0.0374345	0	0
610.016	780.6	686.858	415.8	730.08	636.08			8	12	18	23	25	0	0			0.0131144	0.0153728	0.0262063	0.0553151	0.0342428	0	0
622.89	787.488	692.55	437.76	732.548	1983.28			9	20	29	17	27	0	0			0.0144488	0.0253972	0.0418742	0.0388341	0.0368577	0	0
644.196	790.56	694.408	441.784	739.89	700.48			11	9	25	19	30	0	0			0.0170755	0.0113843	0.0360019	0.0430074	0.0405466	0	0
686.28	797.334	727.16	456.104	745.996	1527.88			21	17	23	23	30	0	0			0.0305998	0.0213211	0.0316299	0.0504271	0.0402147	0	0
700.518	801.414	727.2	464.1	759.78	2118.38			17	18	22	18	21	0	0			0.0242678	0.0224603	0.030253	0.0387847	0.0276396	0	0
705.856	803.904	750.672	464.412	794.468	731.132			11	15	22	33	33	0	0			0.0155839	0.0186589	0.0293071	0.0710576	0.0415372	0	0
710.1	828.81	752.284	472.812	798.76	1610.31			16	18	22	21	37	0	0			0.022532	0.0217179	0.0292443	0.0444151	0.0463218	0	0
730.4	854.678	791.032	484.508	841.3	2958.84			14	13	16	9	34	0	0			0.0191676	0.0152104	0.0202267	0.0185755	0.0404136	0	0
744.568	862.734	799.974	490.23	857.376	1372.87			12	11	24	18	33	1	2			0.0161167	0.0127502	0.030001	0.0367175	0.0384895	0.000728401	0.0014568
748.566	869.244	815.826	493.818	859.04	1315.91			14	9	22	20	34	0	0			0.0187024	0.0103538	0.0269665	0.0405008	0.0395791	0	0
773.344	912.24	822.204	501.696	871.832	1345.52			14	18	23	11	25	0	1			0.0181032	0.0197316	0.0279736	0.0219256	0.0286752	0	0.000743207
776.08	937.116	822.528	508.482	890.384	1074.13			24	31	23	22	29	2	0			0.0309246	0.0330802	0.0279626	0.043266	0.0325702	0.00186198	0
792.558	949.62	861.212	511.368	955.092	689.656			14	12	17	31	34	0	0			0.0176643	0.0126366	0.0197396	0.0606217	0.0355987	0	0
798.768	952.374	883.506	521.684	955.84	781.44			14	14	18	20	38	1	0			0.017527	0.0147001	0.0203734	0.0383374	0.0397556	0.00127969	0
812.16	952.744	888.812	533.97	966.87	1031.27			12	24	23	13	34	1	0			0.0147754	0.0251904	0.0258772	0.0243459	0.035165	0.000969676	0
855.036	958.664	907.212	535.05	968.76	866.624			11	16	16	10	39	0	1			0.012865	0.0166899	0.0176365	0.0186898	0.0402576	0	0.0011539
857.56	973.728	939.048	538.906	982.114	858.616			22	29	19	12	43	0	0			0.0256542	0.0297824	0.0202333	0.0222673	0.0437831	0	0
882.448	976.374	968.77	539.56	989.55	1110.03			22	23	10	18	40	0	0			0.0249306	0.0235565	0.0103224	0.0333605	0.0404224	0	0
886.86	1004.79	972.062	549.236	997.04	1438			21	23	17	16	30	1	2			0.023679	0.0228903	0.0174886	0.0291314	0.0300891	0.000695412	0.00139082
894.744	1006.66	985.23	575.586	1016.46	595.476			17	13	27	15	44	0	0			0.0189998	0.012914	0.0274048	0.0260604	0.0432875	0	0
906.696	1022.46	986.976	578.592	1040.21	610.764			19	14	13	20	28	0	1			0.0209552	0.0136924	0.0131715	0.0345667	0.0269177	0	0.00163729
916.86	1029.5	990.76	583.616	1049.89	2248.26			15	12	27	36	56	1	1			0.0163602	0.0116561	0.0272518	0.0616844	0.053339	0.000444788	0.000444788
919.684	1033.29	991.3	586.874	1093.25	862.68			23	22	48	5	55	0	0			0.0250086	0.0212913	0.0484213	0.00851972	0.0503088	0	0
922.278	1040.9	1007.02	593.762	1120.06	892.08			14	47	32	32	46	0	0			0.0151798	0.0451531	0.0317769	0.0538936	0.0410691	0	0
933.2	1049.38	1021.12	595.08	1136.7	1319.47			23	39	39	26	55	0	0			0.0246464	0.0371649	0.0381934	0.0436916	0.0483857	0	0
952.56	1053.9	1032.82	616.066	1141.12	654.942			20	25	24	30	52	0	0			0.0209961	0.0237214	0.0232373	0.0486961	0.0455693	0	0
965.304	1056.72	1062.05	617.136	1152.2	1701.67			28	30	29	45	47	0	1			0.0290064	0.0283897	0.0273057	0.0729175	0.0407915	0	0.000587659
976.8	1083.46	1065.59	617.604	1197.38	1487.16			20	18	22	19	46	0	0			0.020475	0.0166135	0.0206458	0.030764	0.0384172	0	0
978.768	1137.02	1094.31	621.99	1199.52	649.386			11	29	35	15	45	0	0			0.0112386	0.0255052	0.0319836	0.0241161	0.037515	0	0
990.088	1139.64	1097.57	637.436	1203.82	770.474			34	33	29	17	41	0	1			0.0343404	0.0289565	0.0264221	0.0266693	0.0340582	0	0.0012979
992.04	1140.12	1131.44	646.1	1255.05	668.134			17	31	26	4	40	0	0			0.0171364	0.0271901	0.0229795	0.00619099	0.0318712	0	0
994.336	1142.79	1143.76	648.252	1259.13	1107.13			12	29	43	43	34	1	0			0.0120684	0.0253765	0.0375954	0.0663322	0.0270028	0.000903235	0
1010.24	1180.29	1186.88	657.8	1276.6	770.108			21	14	25	23	32	1	1			0.0207871	0.0118615	0.0210637	0.034965	0.0250666	0.00129852	0.00129852
1019.51	1191.84	1204.4	660	1313.52	667.432			22	50	28	35	46	0	0			0.021579	0.0419519	0.0232481	0.0530303	0.0350204	0	0
1030.62	1213.49	1231.78	661.228	1333	599.44			10	28	48	11	61	1	0			0.00970286	0.023074	0.0389681	0.0166357	0.0457614	0.00166822	0
1039.97	1229.69	1272.4	667.398	1358.89	575.36			27	24	42	8	68	0	0			0.0259622	0.0195171	0.0330085	0.0119869	0.050041	0	0
1054.75	1229.71	1279.53	669.144	1373.2	2808.54			12	29	33	34	75	0	1			0.0113771	0.0235829	0.0257907	0.0508112	0.054617	0	0.000356057
1057.12	1285.76	1291.59	674.696	1385.8	2162.88			17	32	22	39	29	2	1			0.0160814	0.024888	0.0170333	0.0578038	0.0209265	0.000924693	0.000462347
1057.69	1306.44	1292.89	674.86	1399.68	332.122			21	23	53	48	51	1	1			0.0198546	0.0176051	0.0409933	0.0711259	0.0364369	0.00301094	0.00301094
1062.1	1311.34	1296.54	683.47	1408.64	242.06			14	37	35	12	43	1	0			0.0131815	0.0282155	0.026995	0.0175575	0.0305258	0.00413121	0
1075.55	1326.12	1297.21	693.09	1444.86	1952.45			14	24	60	19	61	0	0			0.0130166	0.0180979	0.0462532	0.0274135	0.0422186	0	0
1085.06	1327.99	1307.68	698.18	1489.3	2653.25			33	24	32	49	45	0	1			0.0304131	0.0180725	0.0244708	0.0701825	0.0302156	0	0.000376896
1111.94	1339.97	1348.65	715.182	1490.51	1211.74			29	35	51	47	48	1	0			0.0260806	0.02612	0.0378155	0.0657175	0.0322037	0.00082526	0
1147.93	1352.56	1358.5	718.068	1524.36				30	24	32	34	40	0	1			0.026134	0.0177441	0.0235555	0.0473493	0.0262405
1151.93	1371.7	1370.21	730.538	1556.64				45	44	36	16	71	0	0			0.0390648	0.032077	0.0262734	0.0219017	0.0456111
1157.12	1384.83	1428.39	750.974	1563.82				21	19	34	35	70					0.0181485	0.0137201	0.023803	0.0466061	0.0447623
1170.74	1404.12	1469.52	753.39	1577.16				14	52	56	8	66					0.0119583	0.0370339	0.0381077	0.0106187	0.0418474
1171.36	1407.9	1529.1	761.852	1620.95				36	37	26	48	71					0.0307335	0.0262804	0.0170035	0.0630044	0.0438015
1176.65	1416.67	1581.36	778.3	1629.47				33	26	35	12	76					0.0280457	0.0183529	0.0221328	0.0154182	0.0466409
1189.66	1431.09	1584.15	780.452	1644.37				36	35	37	29	47					0.0302608	0.0244569	0.0233564	0.037158	0.0285824
1194.99	1457.04	1584.32	782.628	1646.84				20	43	50	39	48					0.0167366	0.0295119	0.0315593	0.0498321	0.0291467
1203.95	1461.57	1610.4	788.592	1692.86				23	35	30	22	48					0.0191038	0.0239469	0.0186289	0.0278978	0.0283544
1225.76	1475.1	1641.56	800.66	1746.24				28	34	31	44	51					0.022843	0.0230493	0.0188845	0.0549547	0.0292056
1228.2	1503.62	1649.18	814.704	1749				34	27	47	36	59					0.0276829	0.0179566	0.0284989	0.0441878	0.0337336
1231.21	1536.08	1653.37	825.062	1787.7				25	33	46	37	72					0.0203053	0.0214832	0.027822	0.0448451	0.0402752
1284.84	1558.84	1670.68	831.952	1857.2				28	38	54	48	63					0.0217926	0.0243772	0.0323222	0.0576956	0.033922
1308.61	1566.73	1673.14	832.118	1871.2				31	41	48	45	92					0.0236893	0.0261692	0.0286885	0.0540789	0.0491663
1321.32	1604.66	1720.84	838.86	1888.65				43	36	58	25	91					0.0325432	0.0224346	0.0337045	0.0298024	0.0481826
1338.56	1638.03	1722.62	840.15	1936.17				26	47	57	27	66					0.0194239	0.028693	0.0330891	0.0321371	0.034088
1398.16	1670.88	1740.55	853.09	1941.5				31	37	66	40	71					0.022172	0.022144	0.0379191	0.0468884	0.0365697
1404.02	1691.28	1746.96	862.4	2013.8				25	79	32	50	47					0.017806	0.0467102	0.0183175	0.0579777	0.023339
1408.95	1708.88	1775.34	867.182	2026.02				30	66	45	20	80					0.0212925	0.0386217	0.0253473	0.0230632	0.0394862
1426.05	1721.37	1779.34	867.984	2068.19				33	27	59	59	76					0.0231408	0.0156852	0.0331584	0.0679736	0.0367471
1443.19	1738.56	1822.89	877.86	2094.14				32	58	49	40	85					0.0221731	0.0333609	0.0268804	0.0455654	0.0405894
1446.7	1766.3	1826.55	891.81	2168.99				25	31	45	42	90					0.0172807	0.0175508	0.0246366	0.0470952	0.0414939
1455.1	1859.16	1871.7	895.358	2173.77				43	46	37	21	109					0.0295512	0.0247424	0.0197681	0.0234543	0.0501433
1464.93	1886.11	1876.21	898.304	2219.85				35	48	44	55	129					0.0238919	0.0254492	0.0234515	0.0612265	0.058112
1466.99	1889.3	1876.98	901.524	2389.15				32	31	61	54	89					0.0218134	0.0164082	0.0324989	0.0598986	0.0372518
1475.94	1896.38	1906.56	902.464	2448.86				39	31	55	21	142					0.0264239	0.016347	0.0288478	0.0232696	0.0579863
1493.18	1918.99	1916.64	910.714	2476.47				23	46	26	25	96					0.0154033	0.023971	0.0135654	0.027451	0.0387649
1497.41	1931.86	1924.03	915.53					27	59	55	25						0.0180312	0.0305405	0.0285858	0.0273066
1502.34	1939.14	1932	933.078					28	47	100	18						0.0186376	0.0242375	0.0517598	0.019291
1507.16	1983.93	1938.35	950.136					35	29	60	48						0.0232225	0.0146174	0.0309542	0.0505191
1536.28	2030.21	1967.16	950.208					38	51	72	55						0.0247351	0.0251205	0.036601	0.0578821
1557.34	2070.92	1972.7	959.458					37	33	33	36						0.0237585	0.0159349	0.0167283	0.0375212
1559.15	2095.39	1983.34	963.072					32	69	56	48						0.020524	0.0329294	0.0282351	0.0498405
1569.01	2125.34	1990.35	966.77					24	43	79	72						0.0152963	0.020232	0.0396915	0.0744748
1590.69	2211.21	2067.7	984.946					32	52	63	28						0.0201171	0.0235165	0.0304687	0.028428
1614.08	2220.01	2090	989.364					48	72	95	35						0.0297383	0.0324323	0.0454545	0.0353763
1615.15	2227.37	2096.8	990.63					41	67	50	24						0.0253846	0.0300803	0.0238459	0.024227
1636.8	2278.86	2127.37	1004.89					34	29	75	41						0.0207722	0.0127257	0.0352548	0.0408004
1649.84	2336.64	2183.76	1008.88					59	66	51	21						0.035761	0.0282457	0.0233542	0.0208151
1662.11	2463.28	2203.73	1026.73					39	58	81	28						0.0234642	0.0235458	0.0367558	0.027271
1717.85		2209.52	1026.98					66		66	45						0.0384202		0.0298707	0.0438176
1734.74		2280.8	1032.3					46		74	30						0.0265169		0.0324448	0.0290613
1744.45		2311.06	1034.46					30		72	28						0.0171974		0.0311545	0.0270673
1766.02		2368.88	1035.3					42		87	48						0.0237823		0.0367262	0.0463634
1793.26		2440.72	1039.01					29		84	36						0.0161716		0.0344161	0.0346484
1837.72		2456.64	1054.94					34		51	33						0.0185012		0.0207601	0.0312813
1861.02		2479.22	1063.1					33		62	35						0.0177322		0.0250079	0.0329225
1861.99		2490.77	1079.03					37		86	37						0.0198712		0.0345274	0.03429
1873.45			1080.46					43			37						0.0229523			0.0342447
1923.48			1082.21					45			54						0.0233951			0.049898
1926.31			1092.19					59			53						0.0306284			0.0485263
1993.4			1094.69					43			15						0.0215711			0.0137025
2006.79			1095.28					56			31						0.0279053			0.0283034
2016.53			1095.79					60			29						0.0297541			0.026465
2037.25			1103.94					54			54						0.0265063			0.0489157
2056.48			1114.08					50			44						0.0243134			0.0394945
2100.67			1128.06					42			34						0.0199936			0.0301402
2171.09			1132.51					43			39						0.0198057			0.0344367
2183.52			1141.41					51			44						0.0233568			0.0385487
2228.03			1164.43					32			18						0.0143625			0.0154582
2288.72			1172.35					67			25						0.029274			0.0213247
2300.76			1175.86					40			37						0.0173856			0.0314664
2320.99			1182.6					54			25						0.0232659			0.0211399
2374.06			1185.02					48			63						0.0202185			0.0531635
2476.48			1196.83					48			63						0.0193824			0.052639
			1201.14								61									0.0507851
			1203.21								28									0.0232711
			1249.4								27									0.0216104
			1249.42								48									0.0384178
			1259.66								61									0.0484256
			1265.18								36									0.0284544
			1273.94								44									0.0345384
			1277.38								60									0.0469713
			1281.6								50									0.0390138
			1281.7								78									0.0608569
			1288.46								21									0.0162985
			1294.79								55									0.0424779
			1314.26								59									0.044892
			1352.06								54									0.0399389
			1365.09								59									0.0432207
			1373.86								50									0.0363939
			1380.13								60									0.043474
			1382.98								54									0.0390462
			1400.74								30									0.0214173
			1401.49								38									0.0271141
			1404.1								54									0.0384589
			1430.4								36									0.0251678
			1431.85								74									0.0516815
			1455.07								54									0.0371116
			1491.8								37									0.0248023
			1531.3								16									0.0104486
			1552.03								68									0.0438135
			1554.76								69									0.04438
			1563.82								54									0.0345308
			1615.97								85									0.0526
			1650.14								88									0.0533287
			1699.03								71									0.0417886
			1707.06								61									0.0357339
			1721.47								60									0.034854
			1745.93								32									0.0183284
			1748.45								89									0.0509023
			1749.74								66									0.0377198
			1778.3								45									0.025305
			1780.72								72									0.0404332
			1797.79								51									0.0283681
			1813.21								85									0.0468782
			1815.17								60									0.0330548
			1828.61								71									0.0388273
			1853.11								104									0.0561219
			1856.97								44									0.0236945
			1887.29								29									0.015366
			1889.06								67									0.0354674
			1896.1								114									0.0601235
			1900.47								46									0.0242045
			1905.22								74									0.0388407
			1924.4								30									0.0155893
			1937.89								87									0.0448941
			1966.18								99									0.0503515
			1983.37								62									0.03126
			1998.52								71									0.0355262
			2064.89								46									0.0222772
			2221.44								36									0.0162057
			2253.58								31									0.0137559

## Sheet: Spot Intensity
Average Spot Intensity
MON1	TIP41	AP2M	NRPB1	PP2A
7980.44	18766.2	13681.8	11939.6	9768.89
9592.89	16211.6	14227.6	10897.8	10481.8
10165.3	16248.9	14136.9	12458.7	10465.8
7991.11	15393.8	13896.9	17806.2	10684.4
8672	15681.8	14736	13847.1	11989.3
8113.78	15226.7	18672	12481.8	11050.7
8734.22	21027.6	14323.6	11406.2	9852.44
9084.44	16375.1	13210.7	13708.4	10652.4
10312.9	19557.3	13146.7	12864	11068.4
10282.7	20784	13228.4	14282.7	12940.4
10032	18744.9	13288.9	15075.6	11048.9
10021.3	19937.8	11205.3	13415.1	11244.4
10158.2	12234.7	12268.4	15056	11886.2
10359.1	12311.1	16912	16814.2	11256.9
14144	15530.7	13546.7	15537.8	11788.4
7880.89	15712	14033.8	15816.9	10780.4
10296.9	16775.1	14917.3	12044.4	11688.9
10638.2	18515.6	16632.9	12855.1	10853.3
7884.44	20272	12714.7	16314.7	10083.6
10371.6	16960	16330.7	16609.8	9194.67
8609.78	20545.8	12924.4	14357.3	9642.67
7706.67	16663.1	13006.2	17285.3	10560
9312	20112	12743.1	16000	12341.3
7239.11	20067.6	14862.2	13754.7	12755.6
11914.7	22519.1	12277.3	18096	11806.2
11824	17406.2	12396.4	24208	13024
10878.2	25370.7	13312	20167.1	11541.3
13751.1	23966.2	15338.7	13575.1	13559.1
12437.3	20110.2	15552	17630.2	11495.1
13729.8	20138.7	15379.6	12773.3	12307.6
11802.7	20695.1	15232	12778.7	13185.8
10453.3	23175.1	14456.9	12896	12229.3
11061.3	20894.2	16391.1	12904.9	12819.6
10321.8	24069.3	16401.8	14611.6	12320
10712.9	26464	16528	11724.4	12254.2
10302.2	25461.3	15600	16243.6	14915.6
8631.11	24817.8	13150.2	12588.4	13034.7
7944.89	19848.9	13112.9	15125.3	14524.4
8990.22	24266.7	17328	11189.3	12181.3
6842.67	24833.8	14510.2	14833.8	10533.3
7882.67	22878.2	17715.6	15297.8	12663.1
8736	22346.7	13909.3	12552.9	12896
10602.7	22780.4	12650.7	12119.1	11184
8513.78	23696	12887.1	14117.3	9304.89
10296.9	23166.2	16056.9	13006.2	9208.89
8373.33	23918.2	15164.4	17059.6	8997.33
8871.11	27109.3	17402.7	15109.3	10652.4
12478.2	19818.7	14138.7	10928	10536.9
9920	24881.8	14657.8	12245.3	11000.9
8085.33	22674.7	12755.6	12364.4	10163.6
8348.44	22535.1	14675.6	11532.4	13178.7
8216.89	24542.2	13491.6	12720	13169.8
9656.89	25424	14819.6	12544	11137.8
8773.33	25066.7	15480.9	11530.7	11832.9
8254.22	22849.8	17148.4	12108.4	13304.9
7024	27473.8	15907.6	15112.9	12970.7
9610.67	23648	12188.4	12266.7	14544
9605.33	21112.9	12901.3	15495.1	10403.6
8897.78	24912	17235.6	15278.2	10654.2
7009.78	21361.8	14992	14000	13649.8
6942.22	20202.7	15320.9	13447.1	12718.2
9006.22	20874.7	15018.7	13434.7	10933.3
7680	19941.3	17406.2	11697.8	12352
9936	21246.2	13733.3	12485.3	11573.3
10704	18428.4	14163.6	12746.7	12391.1
12220.4	17409.8	15258.7	13095.1	10584.9
12721.8	16252.4	13064.9	14439.1	10693.3
14789.3	17816.9	14890.7	13004.4	10104.9
15824	19799.1	15022.2	18513.8	11580.4
11265.8	19912.9	14197.3	14896	11989.3
9834.67	20060.4	13518.2	13701.3	12238.2
13109.3	19653.3	12275.6	14151.1	11856
8026.67	20181.3	13091.6	14115.6	11530.7
8346.67	18204.4	12983.1	14458.7	11884.4
9358.22	21208.9	13744	14535.1	12128
14869.3	16394.7	11534.2	13740.4	10734.2
13815.1	17870.2	13255.1	13808	11749.3
14039.1	17338.7	12362.7	12700.4	11452.4
13816.9	21562.7	11674.7	13121.8	10897.8
13184	23025.8	11276.4	15712	10979.6
9831.11	22704	11964.4	14261.3	11150.2
10033.8	23139.6	10920.9	14446.2	12485.3
9470.22	23496.9	12195.6	13964.4	10622.2
10296.9	20424.9	13258.7	14069.3	11082.7
12497.8	20865.8	11559.1	14842.7	11335.1
10620.4	19496.9	10328.9	14357.3	12154.7
10663.1	20846.2	11800.9	14142.2	14277.3
7921.78	22042.7	11918.2	12972.4	12613.3
11829.3	18984	12842.7	10897.8	15937.8
9440	17649.8	10663.1	12517.3	11374.2
9566.22	16094.2	17367.1	10339.6	10727.1
9786.67	17248	11502.2	11777.8	11704.9
9171.56	14718.2	13630.2	10874.7	10785.8
9905.78	14538.7	12638.2	10618.7	11712
9223.11	17248	12359.1	11153.8	10888.9
7539.56	12215.1	11584	10503.1	12958.2
8263.11	12208	12451.6	11267.6	10549.3
11342.2	12743.1	12860.4	11335.1	12392.9
7672.89	14885.3	12707.6	11123.6	11523.6
8608	14206.2	11374.2	11240.9	10656
8051.56	12359.1	14558.2	11123.6	10787.6
7013.33	13592.9	12686.2	11249.8	9877.33
8344.89	12403.6	11756.4	9877.33	9907.56
6924.44	11827.6	10552.9	10833.8	10405.3
7601.78	15173.3	14686.2	9939.56	11182.2
7292.44	12467.6	11505.8	9703.11	13480.9
7863.11	12176	11575.1	9694.22	11272.9
8860.44	22424.9	10430.2	11027.6	11196.4
8172.44	17351.1	11703.1	11354.7	11992.9
8741.33	18152.9	13319.1	10414.2	11928.9
8707.56	17365.3	12485.3	10288	10401.8
9470.22	21072	10605.3	11461.3	10174.2
12467.6	20227.6	12906.7	9740.44	10618.7
13733.3	19137.8	12231.1	10576	10688
11752.9	19889.8	13507.6	11900.4	12136.9
12945.8	22195.6	11729.8	10938.7	10823.1
15040	22323.6	11608.9	10709.3	10942.2
12680.9	18782.2	11361.8	12894.2	9265.78
14170.7	15137.8	11132.4	10474.7	10807.1
13246.2	14081.8	9959.11	9886.22	9473.78
16677.3	13427.6	10440.9	10387.6	11351.1
14613.3	12883.6	10430.2	11217.8	13514.7
13018.7	11013.3	11584	11079.1	10680.9
14830.2	9912.89	10933.3	15009.8	9482.67
14540.4	19578.7	11848.9	13713.8	10277.3
13345.8	19287.1	10711.1	12062.2	10101.3
12789.3	14736	10318.2	11891.6	10814.2
11696	15274.7	10874.7	11731.6	9354.67
9788.44	14712.9	11706.7	10835.6	9418.67
10517.3	18337.8	12033.8	14172.4	7847.11
12421.3	14908.4	13029.3	12929.8	7907.56
11319.1	19649.8	12072.9	14696.9	9114.67
12053.3	20302.2	11304.9	13317.3	9927.11
7980.44	18974.2	14010.7	13857.8	10343.1
9747.56	16540.4	11457.8	13210.7	9880.89
10517.3	16161.8	12060.4	13207.1	10327.1
9886.22	19452.4	10567.1	13118.2	11109.3
15287.1	17987.6	11532.4	12483.6	9436.44
9667.56	19719.1	13495.1	13696	9059.56
9096.89	18552.9	12768	12888.9	8232.89
9953.78	18266.7	10412.4	12215.1	9080.89
9880.89	18924.4	16131.6	9767.11	9322.67
12736	20544	15594.7	8995.56	8321.78
8312.89	20453.3	11660.4	8830.22	8286.22
7626.67	16846.2	13450.7	9987.56	9907.56
10524.4	17425.8	11589.3	9377.78	9612.44
9982.22	17786.7	13872	9859.56	10110.2
10545.8	17470.2	13329.8	12787.6	10542.2
12206.2	16568.9	13608.9	14140.4	11907.6
9356.44	15690.7	12256	11655.1	10677.3
13340.4	16280.9	15233.8	11447.1	13027.6
9079.11	16136.9	12152.9	13525.3	11504
10012.4	18968.9	10974.2	10229.3	10951.1
8309.33	14858.7	11912.9	10536.9	10241.8
9754.67	16405.3	13713.8	11162.7	11223.1
10480	16506.7	11770.7	14193.8	12408.9
8060.44	17664	10325.3	13671.1	11859.6
10478.2	16176	11299.6	12846.2	11098.7
8232.89	19454.2	10421.3	12272	10238.2
8168.89	16554.7	10595.6	11824	10647.1
9217.78	17368.9	10650.7	13527.1	9907.56
12497.8	17098.7	9416.89	13061.3	9728
10318.2	16826.7	10872.9	13914.7	9530.67
9916.44	16549.3	13717.3	12750.2	10855.1
10709.3	17459.6	11208.9	11715.6	9870.22
12129.8	14737.8	8961.78	11719.1	9594.67
11009.8	15276.4	10796.4	10312.9	11084.4
11139.6	14291.6	10261.3	11923.6	10071.1
9868.44	15742.2	10753.8	12426.7	10837.3
11607.1	14453.3	10138.7	10323.6	10083.6
10620.4	15536	9539.56	10648.9	10369.8
11548.4	18350.2	11216	10832	12536.9
7738.67	17884.4	11848.9	10704	11029.3
10483.6	15605.3	11082.7	11020.4	11416.9
8995.56	13134.2	12115.6	13495.1	10670.2
8113.78	12469.3	10407.1	12634.7	12526.2
9072	14702.2	11518.2	10792.9	11806.2
11251.6	17744	12273.8	12112	12728.9
12275.6	15436.4	10657.8	10988.4	11029.3
9159.11	16039.1	10472.9	13632	13952
8597.33	13738.7	10309.3	13354.7	12293.3
8186.67	17665.8	10099.6	11182.2	13520
8033.78	16005.3	9479.11	12727.1	13002.7
10058.7	14739.6	10327.1	12560	14412.4
6782.22	14039.1	12634.7	12760.9	13431.1
6408.89	13621.3	12119.1	11228.4	11872
6396.44	13888	10483.6	11408	12311.1
6814.22	13393.8	9813.33	13889.8	12023.1
8167.11	12437.3	10709.3	12309.3	11651.6
7466.67		10312.9	11653.3	12864
7319.11		10296.9	11543.1	11864.9
8608		9150.22	12654.2	8691.56
7744		11653.3	13838.2	9934.22
8254.22		9280	11669.3	10236.4
6881.78		14056.9	11955.6	9365.33
8566		12355.6	11617.8	8992
11805.3		11349.3	13784.9	9324.44
10979.6		13576.9	13676.4	8535.11
10375.1		12074.7	14408.9	9187.56
12277.3		16945.8	14160	9763.56
12840.9		15322.7	13872	8026.67
10686.2		14094.2	14600.9	8924.44
14661.3		14408.9	12343.1	7660.44
9046		14492.4	11863.1	7363.56
8992		12670.2	12638.2	7578.67
8046.22		12567.1	11703.1	8695.11
10119.1		14353.8	11392	7946.67
9864.89		11633.8	11367.1	9072
8814.22		11941.3	14634.7	10640
9152		12330.7	14142.2	8801.78
8323.56		12657.8	12323.6	8764.44
9872		13130.7	13802.7	9815.11
10202.7		13274.7	15443.6	8832
9434.67		14062.2	11040	9136
10252.4		11998.2	11660.4	10760.9
11873.8		13354.7	14279.1	12254.2
10042.7		14392.9	11068.4	11406.2
10599.1		12488.9	10983.1	12161.8
8256		14556.4	11889.8	10995.6
8940.44		15834.7	11952	14816
9164.44		16016	13514.7	8871.11
8732.44		13219.6	13512.9	10688
9210.67		13335.1	10718.2	11722.7
10282.7		10860.4	9943.11	10762.7
10723.6		11745.8	9783.11	9934.22
7496.89		11148.4	11395.6	11148.4
7848.89		13952	13431.1	11829.3
7550.22		13688.9	17786.7	11136
7242.67		13674.7	13733.3	10112
7134.22		16254.2	12787.6	11061.3
6725.33		13847.1	13752.9	10392.9
6654.22		12885.3	14090.7	10067.6
7991.11		12304	14782.2	9683.56
9402.67		12716.4	11875.6	10202.7
8321.78		12885.3	12090.7	12357.3
15432.9		11667.6	11226.7	10231.1
12200.9		13120	12586.7	13034.7
9656.89		14732.4	11973.3	14648.9
8618.67		15685.3	12140.4	12243.6
8563.56		11957.3	11767.1	11968
10807.1		11118.2	11799.1	11703.1
7763.56		12172.4	10654.2	12682.7
7644.44		12524.4	11731.6	12122.7
8179.56		11640.9	10608	12670.7
7975.11		12510.2	10787.6	10579.6
9617.78		11733.3	10547.6	13745.8
7511.11		11902.2	9221.33	15244.4
8323.56		14236.4	8600.89	10305.8
8081.78		11729.8	10407.1	8657.78
6202.67		10958.2	9061.33	9160.89
9388.44		11168	9800.89	10593.8
8368		11045.3	13127.1	9959.11
8042.67		11354.7	10592	8938.67
6494.22		10574.2	9916.44	9454.22
9345.78		10472.9	9194.67	8933.33
7667.56		11240.9	8291.56	8787.56
		11555.6	9998.22	9356.44
		12373.3	10625.8	9704.89
		12360.9	10056.9	11726.2
		11000.9	10032	8817.78
		11324.4	10471.1	10842.7
		10688	10888.9	12538.7
		10520.9	9852.44	11763.6
		9536	9452.44	12289.8
		12869.3	15308.4	13480.9
		11233.8	13688.9	11560.9
		9397.33	12737.8	12663.1
		9297.78	17632	12944
		9331.56	14108.4	14069.3
		13847.1	15477.3	11178.7
		13667.6	13736.9	12503.1
		12752	13539.6	13724.4
		10752	12616.9	12983.1
		12396.4	13539.6	12483.6
		10636.4	16090.7	12131.6
		15086.2	12817.8	13864.9
		12504.9	15898.7	13978.7
		11104	14920.9	10510.2
		8563.56	13208.9	10856.9
		8248.89	15596.4	11921.8
		9009.78	14661.3	12224
		8862.22	15235.6	12512
		9187.56	14023.1	13356.4
		7824	16967.1	13290.7
		7877.33	12256	11004.4
		9312	12256	11854.2
		9205.33	13847.1	10341.3
			13249.8	10259.6
			14232.9	10908.4
			12627.6	12104.9
			12567.1	12778.7
			12675.6	13027.6
			12935.1	14832
			12561.8	10348.4
			11816.9	10599.1
			11598.2	11064.9
			11710.2	12544
			11793.8	10547.6
			14645.3	10979.6
			12337.8	11317.3
			12037.3	10954.7
			10995.6	10840.9
			11584	14380.4
			11365.3	15491.6
			11722.7	13786.7
			10650.7	12026.7
			11534.2	12017.8
			11288.9	15527.1
			11699.6	15751.1
			12309.3	13180.4
			11872	16819.6
			13552	13427.6
			12087.1	14766.2
			12487.1	15454.2
			13491.6	14568.9
			11783.1	14892.4
			10892.4	12485.3
			12408.9	11351.1
			12894.2	15358.2
			11605.3	13685.3
			12366.2	13504
			11662.2	14071.1
			11907.6	11719.1
			10992	11573.3
			11114.7	10503.1
			12133.3	14558.2
			12385.8	14709.3
			13511.1	11365.3
			12940.4	12318.2
			14700.4	10627.6
			12030.2	12069.3
			12076.4	12222.2
			15088	12138.7
			13548.4	11269.3
			15777.8	11032.9
			13781.3	11335.1
			16080	13797.3
			16888.9	11198.2
			14012.4	10279.1
			14209.8	9918.22
			13258.7	10686.2
			17045.3	9696
			18835.6	12010.7
			15224.9	9978.67
			13706.7	9959.11
			19363.6	9667.56
			15000.9	10280.9
			14202.7	9413.33
			15194.7	9959.11
			18465.8	11596.4
			15360	12528
			15331.6	12526.2
			13953.8	12323.6
			13560.9	10970.7
			13601.8	11009.8
			13873.8	13352.9
			13461.3	10112
			12753.8	10074.7
			13960.9	11571.6
			15708.4	12284.4
			17116.4	12855.1
			14856.9	10640
			13873.8	11345.8
			15521.8	11632
			16035.6	11219.6
			17292.4	10707.6
			13260.4	10231.1
			14442.7	9957.33
			13772.4	9960.89
			12862.2	9715.56
			14183.1	11488
			14490.7	12341.3
			12236.4	9886.22
			11838.2	9315.56
			13013.3	12060.4
			14887.1	11984
			12910.2	13438.2
			11957.3	12892.4
			10506.7	12046.2
			10776.9	11768.9
			10977.8	12252.4
			13623.1	12476.4
			12202.7	11224.9
			10705.8	13584
			10165.3	16679.1
			9870.22	12382.2
			10986.7	13107.6
			10728.9	11930.7
			10652.4	16051.6
			9973.33	13447.1
			9290.67	13107.6
			10236.4	12499.6
			9912.89	12128
			9278.22	13786.7
			8986.67	10032
			12449.8	11868.4
			15493.3	13342.2
			13639.1	11911.1
			11018.7	10195.6
			12824.9	10074.7
			10704	13760
			14120.9	14113.8
			14471.1	14423.1
			15475.6	15783.1
			17073.8	14958.2
			15294.2	13100.4
			15160.9	13153.8
			13080.9	15280
			13116.4	15722.7
			12432	13576.9
			14657.8	13016.9
			12878.2	15440
			11932.4	14295.1
			13555.6	14830.2
			15287.1	13584
			12481.8	14769.8
			12096	13319.1
			12410.7	14855.1
			12200.9	12302.2
			12332.4	10691.6
			12318.2	13527.1
			11527.1	14472.9
			14101.3	13966.2
			12935.1	12867.6
			11399.1	18424
			11527.1	11297.8
			11294.2	11041.8
			10981.3	17155.6
			11937.8	17020.4
			11454.2	12545.8
			10903.1	11815.1
			10686.2	12899.6
			10218.7	11952
			11000.9	12428.4
			10554.7	13216
			11847.1	13754.7
			10680.9	12080
			11109.3	11486.2
			11313.8	12064
			12005.3	14275.6
			12437.3	10616.9
			11221.3	12295.1
			11665.8	11347.6
			10608	11194.7
			12090.7	11564.4
			10186.7	11697.8
			9504	11160.9
			11646.2	11678.2
			10215.1	10131.6
			10440.9	13089.8
			12211.6	10798.2
			12407.1	11205.3
			11832.9	12956.4
			16142.2	13303.1
			12311.1	12120.9
			13840	12487.1
			12456.9	13736.9
			13267.6	14017.8
			11491.6	15438.2
			13710.2	10917.3
			10414.2	10718.2
			11591.1	9932.44
			12650.7	10291.6
			13292.4	10712.9
			12830.2	11719.1
			13313.8	9701.33
			12638.2	10028.4
			11953.8	10243.6
			13528.9	9008
			13383.1	9285.33
			12176	9738.67
			17376	9829.33
			14339.6	10673.8
			13827.6	9765.33
			14986.7	8488.89
			15608.9	8867.56
			15936	9196.44
			14517.3	9139.56
			15107.6	8161.78
			17386.7	13854.2
			15928.9	10728.9
			14816	10618.7
			16234.7	11697.8
			16003.6	11306.7
			14728	9441.78
			13815.1	10293.3
			15557.3	9950.22
			14382.2	9488
			15555.6	10951.1
			14414.2	11790.2
			13354.7	10725.3
			15884.4	11345.8
			15528.9	9672.89
			17751.1	10615.1
			15016.9	10741.3
			15598.2	8972.44
			15619.6	9274.67
			14115.6	10508.4
			14051.6	9950.22
			15715.6	10992
			14650.7	11685.3
			13719.1	10874.7
			13365.3	11367.1
			12410.7	11125.3
			12410.7	11089.8
			11694.2	11697.8
			15544.9	10234.7
			14903.1	9848.89
			15047.1	10972.4
			13139.6	11681.8
			11128.9	10076.4
			11626.7	10890.7
			9688.89	10645.3
			10753.8	11326.2
			10168.9	10417.8
			13187.6	9729.78
			10944	10595.6
			16240	9952
			12682.7	10785.8
			13027.6	10074.7
			10771.6	9957.33
			11198.2	11427.6
			11006.2	9164.44
			11310.2	9923.56
			11589.3	9825.78
			11253.3	11182.2
			14023.1	9792
			13063.1	9857.78
			14296.9	8840.89
			13118.2	9648
			11749.3	9328
			12090.7	10839.1
			13511.1	10611.6
			12542.2	12517.3
			12197.3	10865.8
			13317.3	9630.22
			12752	8504.89
			10170.7	8524.44
			10688	8858.67
			11882.7	8746.67
			10487.1	8817.78
			9767.11	10608
			10437.3	9155.56
			11249.8	9628.44
			11747.6	8666.67
			11080.9	9002.67
			12508.4	8789.33
			12060.4	9715.56
			11498.7	9895.11
			11656.9	8583.11
			10222.2	11351.1
			9235.56	9729.78
			9388.44	9130.67
			10263.1	10579.6
			13096.9	9185.78
			12156.4	9233.78
			11036.4	10337.8
			10908.4	8222.22
			9912.89	8200.89
			11041.8	8384
			11861.3	8524.44
			10583.1	8640
			11893.3	8552.89
			11048.9	7729.78
			12462.2	7454.22
			11036.4	8337.78
			11623.1	7772.44
			12560	7191.11
			13456	8476.44
			13658.7	12752
			14682.7	12972.4
			12156.4	11351.1
			12094.2	10199.1
			13525.3	10295.1
			15454.2	10108.4
			13317.3	11406.2
			12812.4	9971.56
			13637.3	9852.44
			10782.2	10787.6
			10449.8	9550.22
			10638.2	10641.8
			11134.2	9344
			11802.7	8865.78
			11516.4	9893.33
			13360	9578.67
			12963.6	9856
			14750.2	10993.8
			10794.7	9843.56
			11708.4	8497.78
			13061.3	8698.67
			12072.9	9253.33
			11384.9	9308.44
			11242.7	9770.67
			9989.33	11047.1
			10232.9	9345.78
			10318.2	9372.44
			12014.2	10748.4
			12033.8	11920
			11333.3	13425.8
			13201.8	14081.8
			13802.7	12668.4
			11379.6	14465.8
			10689.8	10124.4
			9571.56	11578.7
			9809.78	13562.7
			10501.3	14327.1
			10206.2	11024
			11420.4	12451.6
			10010.7	12195.6
			9685.33	9800.89
			9527.11	9187.56
			11299.6	9928.89
			12014.2	12874.7
			10456.9	15884.4
			10536.9	15740.4
			10551.1	13553.8
			9537.78	17621.3
			9850.67	16423.1
			10581.3	11815.1
			9708.44	10801.8
			9936	14076.4
			9477.33	12120.9
			9440	12119.1
			9557.33	11989.3
			9141.33	10579
			9498.67	10931.6
			10533.3	10632.9
			9450.67	9735.11
			10216.9	11729.8
			9875.56	11992.9
			10030.2	8560
			10261.3	9672.89
			10421.3	11064.9
			10083.6	8773.33
			12172.4	7185.78
				8392.89
				9336.89
				15724.4
				11162.7
				13440
				12668.4
				12085.3
				9895.11
				10396.4
				9221.33
				12085.3
				11669.3
				11708.4
				12903.1
				13200
				12087.1
				12266.7
				11358.2
				11838.2
				10648.9
				11319.1
				11210.7
				11224.9
				9345.78
				9914.67
				9392
				10088.9
				11155.6
				8531.56
				9210.67
				8327.11
				9043.56
				10122.7
				10977.8
				9132.44
				8586.67
				10174.2
				9957.33
				8940.44
				9111.11
				9200
				8542.22
				8963.56
				9697.78
				9347.56
				9088
				10353.8
				9356.44
				9872
				8849.78
				9265.78
				8672
				8624
				9262.22
				9413.33
				9736.89
				8855.11
				8812.44
				7276.44
				8135.11
				9658.67
				9541.33
				9319.11
				8634.67
				8028.44
				7767.11
				7575.11
				7719.11
				7994.67
				8266.67
				8064
				8988.44
				8917.33
				8126.22
				8926.22
				8496
				7955.56
				8286.22
				9221.33
				11450.7
				11317.3
				12711.1
				10702.2
				11009.8
				9112.89
				9168
				10951.1
				11399.1
				11368.9
				10787.6
				9927.11
				9752.89
				9217.78
				9450.67
				9601.78
				9210.67
				9710.22
				11281.8
				10394.7
				10611.6
				10832
				11322.7
				8600.89
				7912.89
				8865.78
				8373.33
				9096.89
				9523.56
				8225.78
				8698.67
				7806.22
				9774.22
				8213.33
				9694.22
				8492.44
				7637.33
				8640
				7822.22
				7605.33
				7306.67
				7598.22
				7347.56
				8378.67
				7952
				7511.11
				7338.67
				7169.78
				7223.11
				9863.11
				9372.44
				9267.56
				9068.44
				9358.22
				9139.56
				8778.67
				7719.11
				10188.4
				9383.11
				8469.33
				8389.33
				9221.33
				9022.22
				8769.78
				8995.56
				8625.78
				8839.11
				9384.89
				10915.6
				12296.9
				10961.8
				10528
				9251.56
				8529.78
				10133.3
				9171.56
				8890.67
				9777.78
				10990.2
				10218.7
				9612.44
				9048.89
				7882.67
				7601.78
				7854.22
				7683.56
				8568.89
				9987.56
				10903.1
				9326.22
				8794.67
				8433.78
				9013.33
				8403.56
				9290.67
				8517.33
				8469.33
				10876.4

## Sheet: Background
Average Raw Background						Background Integrated Density
MON1	TIP41	AP2M	NRPB1	PP2A		MON1	TIP41	AP2M	NRPB1	PP2A
7432.89	13617.8	11550.2	9765.33	7219.56		668.96	1225.6	1039.52	878.88	649.76
7644.44	13614.2	11390.2	10476.4	7708.44		688	1225.28	1025.12	942.88	693.76
7104	14712.9	11041.8	10462.2	7790.22		639.36	1324.16	993.76	941.6	701.12
7136	14256	11818.7	10496	8631.11		642.24	1283.04	1063.68	944.64	776.8
6997.33	14476.4	11038.2	10376.9	8352		629.76	1302.88	993.44	933.92	751.68
6272	15852.4	10908.4	10417.8	8055.11		564.48	1426.72	981.76	937.6	724.96
5639.11	16954.7	11665.8	9918.22	8167.11		507.52	1525.92	1049.92	892.64	735.04
5953.78	17260.4	11152	8544	8101.33		535.84	1553.44	1003.68	768.96	729.12
8161.78	18656	11096.9	8712.89	7413.33		734.56	1679.04	998.72	784.16	667.2
7475.56	18224	11793.8	7811.56	7854.22		672.8	1640.16	1061.44	703.04	706.88
7752.89	9763.56	10327.1	7822.22	7696		697.76	878.72	929.44	704	692.64
6496	10316.4	8362.67	10037.3	7985.78		584.64	928.48	752.64	903.36	718.72
6481.78	9768.89	12296.9	10718.2	8864		583.36	879.2	1106.72	964.64	797.76
6577.78	9248	11031.1	10739.6	8444.44		592	832.32	992.8	966.56	760
6147.56	8942.22	9413.33	10103.1	7905.78		553.28	804.8	847.2	909.28	711.52
6280.89	9649.78	9356.44	9633.78	8312.89		565.28	868.48	842.08	867.04	748.16
6266.67	9162.67	9169.78	9834.67	8181.33		564	824.64	825.28	885.12	736.32
6380.44	9034.67	9370.67	9536	8279.11		574.24	813.12	843.36	858.24	745.12
6373.33	8224	8967.11	7840	8241.78		573.6	740.16	807.04	705.6	741.76
5785	8540.44	9228.44	7271.11	8206.22		520.65	768.64	830.56	654.4	738.56

## Sheet: Spot TCCF
Individual mRNA Spot TCCF
MON1	TIP41	AP2M	NRPB1	PP2A
7375.83	17640	12732.4	11082.2	9042.55
8988.27	15085.3	13278.1	10040.5	9755.43
9560.72	15122.6	13187.5	11601.3	9739.43
7386.49	14267.5	12947.5	16948.9	9958.1
8067.38	14555.5	13786.6	12989.8	11263
7509.16	14100.4	17722.6	11624.5	10324.3
8129.61	19901.3	13374.1	10548.9	9126.1
8479.83	15248.9	12261.3	12851.1	9926.1
9708.27	18431.1	12197.3	12006.7	10342.1
9678.05	19657.8	12279	13425.3	12214.1
9427.38	17618.6	12339.5	14218.2	10322.5
9416.72	18811.5	10255.9	12557.8	10518.1
9553.61	11108.4	11319	14198.7	11159.9
9754.49	11184.9	15962.6	15956.9	10530.5
13539.4	14404.4	12597.3	14680.5	11062.1
7276.27	14585.8	13084.4	14959.6	10054.1
9692.27	15648.9	13967.9	11187.1	10962.5
10033.6	17389.3	15683.5	11997.8	10127
7279.83	19145.8	11765.3	15457.3	9357.21
9766.94	15833.8	15381.3	15752.5	8468.32
8005.16	19419.5	11975	13500	8916.32
7102.05	15536.9	12056.8	16428	9833.66
8707.38	18985.8	11793.7	15142.7	11615
6634.49	18941.3	13912.8	12897.3	12029.2
11310.1	21392.9	11327.9	17238.7	11079.9
11219.4	16280	11447	23350.7	12297.7
10273.6	24244.4	12362.6	19309.8	10815
13146.5	22840	14389.3	12717.8	12832.8
11832.7	18984	14602.6	16772.9	10768.8
13125.2	19012.4	14430.1	11916	11581.2
11198.1	19568.9	14282.6	11921.3	12459.4
9848.72	22048.9	13507.5	12038.7	11503
10456.7	19768	15441.7	12047.6	12093.2
9717.16	22943.1	15452.4	13754.2	11593.7
10108.3	25337.8	15578.6	10867.1	11527.9
9697.61	24335.1	14650.6	15386.2	14189.2
8026.49	23691.5	12200.8	11731.1	12308.3
7340.27	18722.6	12163.5	14268	13798.1
8385.61	23140.4	16378.6	10332	11455
6238.05	23707.5	13560.8	13976.5	9806.99
7278.05	21752	16766.1	14440.5	11936.8
8131.38	21220.4	12959.9	11695.6	12169.7
9998.05	21654.2	11701.3	11261.8	10457.7
7909.16	22569.8	11937.7	13260	8578.55
9692.27	22040	15107.5	12148.9	8482.55
7768.72	22792	14215	16202.2	8270.99
8266.49	25983.1	16453.3	14252	9926.1
11873.6	18692.4	13189.3	10070.7	9810.55
9315.38	23755.5	13708.4	11388	10274.5
7480.72	21548.4	11806.1	11507.1	9437.21
7743.83	21408.9	13726.1	10675.1	12452.3
7612.27	23416	12542.1	11862.7	12443.4
9052.27	24297.8	13870.1	11686.7	10411.4
8168.72	23940.4	14531.5	10673.3	11106.5
7649.61	21723.5	16199	11251.1	12578.5
6419.38	26347.5	14958.1	14255.6	12244.3
9006.05	22521.8	11239	11409.3	13817.7
9000.72	19986.6	11951.9	14637.8	9677.21
8293.16	23785.8	16286.1	14420.9	9927.88
6405.16	20235.5	14042.6	13142.7	12923.4
6337.61	19076.4	14371.5	12589.8	11991.9
8401.61	19748.4	14069.3	12577.3	10207
7075.38	18815.1	16456.8	10840.5	11625.7
9331.38	20120	12783.9	11628	10847
10099.4	17302.2	13214.1	11889.3	11664.8
11615.8	16283.5	14309.3	12237.8	9858.55
12117.2	15126.2	12115.5	13581.8	9966.99
14184.7	16690.6	13941.3	12147.1	9378.55
15219.4	18672.9	14072.8	17656.5	10854.1
10661.2	18786.6	13247.9	14038.7	11263
9230.05	18934.2	12568.8	12844	11511.9
12504.7	18527.1	11326.1	13293.8	11129.7
7422.05	19055.1	12142.1	13258.2	10804.3
7742.05	17078.2	12033.7	13601.3	11158.1
8753.61	20082.6	12794.6	13677.8	11401.7
14264.7	15268.4	10584.8	12883.1	10007.9
13210.5	16744	12305.7	12950.7	11023
13434.5	16212.4	11413.3	11843.1	10726.1
13212.3	20436.4	10725.3	12264.5	10171.4
12579.4	21899.5	10327	14854.7	10253.2
9226.49	21577.8	11015	13404	10423.9
9429.16	22013.3	9971.48	13588.9	11759
8865.61	22370.6	11246.1	13107.1	9895.88
9692.27	19298.6	12309.3	13212	10356.3
11893.2	19739.5	10609.7	13985.3	10608.8
10015.8	18370.6	9379.48	13500	11428.3
10058.5	19720	10851.5	13284.9	13551
7317.16	20916.4	10968.8	12115.1	11887
11224.7	17857.8	11893.3	10040.5	15211.4
8835.38	16523.5	9713.7	11660	10647.9
8961.61	14968	16417.7	9482.23	10000.8
9182.05	16121.8	10552.8	10920.5	10978.5
8566.94	13592	12680.8	10017.3	10059.4
9301.16	13412.4	11688.8	9761.34	10985.7
8618.49	16121.8	11409.7	10296.5	10162.5
6934.94	11088.9	10634.6	9645.78	12231.9
7658.49	11081.8	11502.1	10410.2	9822.99
10737.6	11616.9	11911	10477.8	11666.5
7068.27	13759.1	11758.1	10266.2	10797.2
8003.38	13080	10424.8	10383.6	9929.66
7446.94	11232.9	13608.8	10266.2	10061.2
6408.72	12466.6	11736.8	10392.5	9150.99
7740.27	11277.3	10807	9020.01	9181.21
6319.83	10701.3	9603.48	9976.45	9678.99
6997.16	14047.1	13736.8	9082.23	10455.9
6687.83	11341.3	10556.4	8845.78	12754.5
7258.49	11049.8	10625.7	8836.89	10546.5
8255.83	21298.6	9480.81	10170.2	10470.1
7567.83	16224.9	10753.7	10497.3	11266.5
8136.72	17026.6	12369.7	9556.89	11202.5
8102.94	16239.1	11535.9	9430.67	9675.43
8865.61	19945.8	9655.93	10604	9447.88
11862.9	19101.3	11957.3	8883.12	9892.32
13128.7	18011.5	11281.7	9718.67	9961.66
11148.3	18763.5	12558.1	11043.1	11410.5
12341.2	21069.3	10780.4	10081.3	10096.8
14435.4	21197.3	10659.5	9852.01	10215.9
12076.3	17656	10412.4	12036.9	8539.43
13566.1	14011.5	10183	9617.34	10080.8
12641.6	12955.5	9009.7	9028.89	8747.43
16072.7	12301.3	9491.48	9530.23	10624.8
14008.7	11757.3	9480.81	10360.5	12788.3
12414.1	9887.09	10634.6	10221.8	9954.55
14225.6	8786.65	9983.93	14152.5	8756.32
13935.8	18452.4	10899.5	12856.5	9550.99
12741.2	18160.9	9761.7	11204.9	9374.99
12184.7	13609.8	9368.81	11034.2	10087.9
11091.4	14148.4	9925.26	10874.2	8628.32
9183.83	13586.6	10757.3	9978.23	8692.32
9912.72	17211.5	11084.4	13315.1	7120.77
11816.7	13782.2	12079.9	12072.5	7181.21
10714.5	18523.5	11123.5	13839.6	8388.32
11448.7	19176	10355.5	12460	9200.77
7375.83	17848	13061.3	13000.5	9616.77
9142.94	15414.2	10508.4	12353.3	9154.55
9912.72	15035.5	11111	12349.8	9600.77
9281.61	18326.2	9617.7	12260.9	10383
14682.5	16861.3	10583	11626.2	8710.1
9062.94	18592.9	12545.7	12838.7	8333.21
8492.27	17426.6	11818.6	12031.6	7506.55
9349.16	17140.4	9463.04	11357.8	8354.55
9276.27	17798.2	15182.1	8909.78	8596.32
12131.4	19417.8	14645.3	8138.23	7595.43
7708.27	19327.1	10711	7972.89	7559.88
7022.05	15720	12501.3	9130.23	9181.21
9919.83	16299.5	10639.9	8520.45	8886.1
9377.61	16660.4	12922.6	9002.23	9383.88
9941.16	16344	12380.4	11930.2	9815.88
11601.6	15442.6	12659.5	13283.1	11181.2
8751.83	14564.4	11306.6	10797.8	9950.99
12735.8	15154.6	14284.4	10589.8	12301.2
8474.49	15010.6	11203.5	12668	10777.7
9407.83	17842.6	10024.8	9372.01	10224.8
7704.72	13732.4	10963.5	9679.56	9515.43
9150.05	15279.1	12764.4	10305.3	10496.8
9875.38	15380.4	10821.3	13336.5	11682.5
7455.83	16537.8	9375.93	12813.8	11133.2
9873.61	15049.8	10350.1	11988.9	10372.3
7628.27	18328	9471.93	11414.7	9511.88
7564.27	15428.4	9646.15	10966.7	9920.77
8613.16	16242.6	9701.26	12669.8	9181.21
11893.2	15972.4	8467.48	12204	9001.66
9713.61	15700.4	9923.48	13057.3	8804.32
9311.83	15423.1	12767.9	11892.9	10128.8
10104.7	16333.3	10259.5	10858.2	9143.88
11525.2	13611.5	8012.37	10861.8	8868.32
10405.2	14150.2	9847.04	9455.56	10358.1
10534.9	13165.3	9311.93	11066.2	9344.77
9263.83	14616	9804.37	11569.3	10111
11002.5	13327.1	9189.26	9466.23	9357.21
10015.8	14409.8	8590.15	9791.56	9643.43
10943.8	17224	10266.6	9974.67	11810.5
7134.05	16758.2	10899.5	9846.67	10303
9878.94	14479.1	10133.3	10163.1	10690.5
8390.94	12008	11166.1	12637.8	9943.88
7509.16	11343.1	9457.7	11777.3	11799.9
8467.38	13576	10568.8	9935.56	11079.9
10646.9	16617.8	11324.4	11254.7	12002.5
11670.9	14310.2	9708.37	10131.1	10303
8554.49	14912.9	9523.48	12774.7	13225.7
7992.72	12612.4	9359.93	12497.3	11567
7582.05	16539.5	9150.15	10324.9	12793.7
7429.16	14879.1	8529.7	11869.8	12276.3
9454.05	13613.3	9377.7	11702.7	13686.1
6177.61	12912.9	11685.3	11903.6	12704.8
5804.27	12495.1	11169.7	10371.1	11145.7
5791.83	12761.8	9534.15	10550.7	11584.8
6209.61	12267.5	8863.93	13032.5	11296.8
7562.49	11311.1	9759.93	11452	10925.2
6862.05		9363.48	10796	12137.7
6714.49		9347.48	10685.8	11138.5
8003.38		8200.81	11796.9	7965.21
7139.38		10703.9	12980.9	9207.88
7649.61		8330.59	10812	9510.1
6277.16		13107.5	11098.2	8638.99
7961.38		11406.1	10760.5	8265.66
11200.7		10399.9	12927.6	8598.1
10374.9		12627.5	12819.1	7808.77
9770.49		11125.3	13551.6	8461.21
11672.7		15996.4	13302.7	9037.21
12236.3		14373.3	13014.7	7300.32
10081.6		13144.8	13743.6	8198.1
14056.7		13459.5	11485.8	6934.1
8441.38		13543	11005.8	6637.21
8387.38		11720.8	11780.9	6852.32
7441.61		11617.7	10845.8	7968.77
9514.49		13404.4	10534.7	7220.32
9260.27		10684.4	10509.8	8345.66
8209.61		10991.9	13777.3	9913.66
8547.38		11381.3	13284.9	8075.43
7718.94		11708.4	11466.2	8038.1
9267.38		12181.3	12945.3	9088.77
9598.05		12325.3	14586.2	8105.66
8830.05		13112.8	10182.7	8409.66
9647.83		11048.8	10803.1	10034.5
11269.2		12405.3	13421.8	11527.9
9438.05		13443.5	10211.1	10679.9
9994.49		11539.5	10125.8	11435.4
7651.38		13607	11032.5	10269.2
8335.83		14885.3	11094.7	14089.7
8559.83		15066.6	12657.3	8144.77
8127.83		12270.1	12655.6	9961.66
8606.05		12385.7	9860.89	10996.3
9678.05		9911.04	9085.78	10036.3
10118.9		10796.4	8925.78	9207.88
6892.27		10199	10538.2	10422.1
7244.27		13002.6	12573.8	11103
6945.61		12739.5	16929.3	10409.7
6638.05		12725.3	12876	9385.66
6529.61		15304.8	11930.2	10335
6120.72		12897.7	12895.6	9666.55
6049.61		11935.9	13233.3	9341.21
7386.49		11354.6	13924.9	8957.21
8798.05		11767	11018.2	9476.32
7717.16		11935.9	11233.3	11631
14828.3		10718.1	10369.3	9504.77
11596.3		12170.6	11729.3	12308.3
9052.27		13783	11116	13922.5
8014.05		14735.9	11283.1	11517.2
7958.94		11007.9	10909.8	11241.7
10202.5		10168.8	10941.8	10976.8
7158.94		11223	9796.89	11956.3
7039.83		11575	10874.2	11396.3
7574.94		10691.5	9750.67	11944.3
7370.49		11560.8	9930.23	9853.21
9013.16		10783.9	9690.23	13019.4
6906.49		10952.8	8364.01	14518.1
7718.94		13287	7743.56	9579.43
7477.16		10780.4	9549.78	7931.43
5598.05		10008.8	8204.01	8434.55
8783.83		10218.6	8943.56	9867.43
7763.38		10095.9	12269.8	9232.77
7438.05		10405.3	9734.67	8212.32
5889.61		9624.81	9059.12	8727.88
8741.16		9523.48	8337.34	8206.99
7062.94		10291.5	7434.23	8061.21
		10606.1	9140.89	8630.1
		11423.9	9768.45	8978.55
		11411.5	9199.56	10999.9
		10051.5	9174.67	8091.43
		10375	9613.78	10116.3
		9738.59	10031.6	11812.3
		9571.48	8995.12	11037.2
		8586.59	8595.12	11563.4
		11919.9	14451.1	12754.5
		10284.4	12831.6	10834.5
		8447.93	11880.5	11936.8
		8348.37	16774.7	12217.7
		8382.15	13251.1	13343
		12897.7	14620	10452.3
		12718.1	12879.6	11776.8
		11802.6	12682.2	12998.1
		9802.59	11759.6	12256.8
		11447	12682.2	11757.2
		9687.04	15233.3	11405.2
		14136.8	11960.5	13138.5
		11555.5	15041.3	13252.3
		10154.6	14063.6	9783.88
		7614.15	12351.6	10130.5
		7299.48	14739.1	11195.4
		8060.37	13804	11497.7
		7912.81	14378.2	11785.7
		8238.15	13165.8	12630.1
		6874.59	16109.8	12564.3
		6927.93	11398.7	10278.1
		8362.59	11398.7	11127.9
		8255.93	12989.8	9614.99
			12392.5	9533.21
			13375.6	10182.1
			11770.2	11378.5
			11709.8	12052.3
			11818.2	12301.2
			12077.8	14105.7
			11704.5	9622.1
			10959.6	9872.77
			10740.9	10338.5
			10852.9	11817.7
			10936.5	9821.21
			13788	10253.2
			11480.5	10591
			11180	10228.3
			10138.2	10114.5
			10726.7	13654.1
			10508	14765.2
			10865.3	13060.3
			9793.34	11300.3
			10676.9	11291.4
			10431.6	14800.8
			10842.2	15024.8
			11452	12454.1
			11014.7	16093.2
			12694.7	12701.2
			11229.8	14039.9
			11629.8	14727.9
			12634.2	13842.5
			10925.8	14166.1
			10035.1	11759
			11551.6	10624.8
			12036.9	14631.9
			10748	12959
			11508.9	12777.7
			10804.9	13344.8
			11050.2	10992.8
			10134.7	10847
			10257.3	9776.77
			11276	13831.9
			11528.5	13983
			12653.8	10639
			12083.1	11591.9
			13843.1	9901.21
			11172.9	11343
			11219.1	11495.9
			14230.7	11412.3
			12691.1	10543
			14920.5	10306.5
			12924	10608.8
			15222.7	13071
			16031.6	10471.9
			13155.1	9552.77
			13352.5	9191.88
			12401.3	9959.88
			16188	8969.66
			17978.2	11284.3
			14367.6	9252.32
			12849.3	9232.77
			18506.2	8941.21
			14143.6	9554.55
			13345.3	8686.99
			14337.3	9232.77
			17608.5	10870.1
			14502.7	11801.7
			14474.2	11799.9
			13096.5	11597.2
			12703.6	10244.3
			12744.5	10283.4
			13016.5	12626.5
			12604	9385.66
			11896.5	9348.32
			13103.6	10845.2
			14851.1	11558.1
			16259.1	12128.8
			13999.6	9913.66
			13016.5	10619.4
			14664.5	10905.7
			15178.2	10493.2
			16435.1	9981.21
			12403.1	9504.77
			13585.3	9230.99
			12915.1	9234.55
			12004.9	8989.21
			13325.8	10761.7
			13633.3	11615
			11379.1	9159.88
			10980.9	8589.21
			12156	11334.1
			14029.8	11257.7
			12052.9	12711.9
			11100	12166.1
			9649.34	11319.9
			9919.56	11042.5
			10120.5	11526.1
			12765.8	11750.1
			11345.3	10498.5
			9848.45	12857.7
			9308.01	15952.8
			9012.89	11655.9
			10129.3	12381.2
			9871.56	11204.3
			9795.12	15325.2
			9116.01	12720.8
			8433.34	12381.2
			9379.12	11773.2
			9055.56	11401.7
			8420.89	13060.3
			8129.34	9305.66
			11592.5	11142.1
			14636	12615.9
			12781.8	11184.8
			10161.3	9469.21
			11967.6	9348.32
			9846.67	13033.7
			13263.6	13387.4
			13613.8	13696.8
			14618.2	15056.8
			16216.5	14231.9
			14436.9	12374.1
			14303.6	12427.4
			12223.6	14553.7
			12259.1	14996.3
			11574.7	12850.5
			13800.5	12290.5
			12020.9	14713.7
			11075.1	13568.8
			12698.2	14103.9
			14429.8	12857.7
			11624.5	14043.4
			11238.7	12592.8
			11553.3	14128.8
			11343.6	11575.9
			11475.1	9965.21
			11460.9	12800.8
			10669.8	13746.5
			13244	13239.9
			12077.8	12141.2
			10541.8	17697.7
			10669.8	10571.4
			10436.9	10315.4
			10124	16429.2
			11080.5	16294.1
			10596.9	11819.4
			10045.8	11088.8
			9828.89	12173.2
			9361.34	11225.7
			10143.6	11702.1
			9697.34	12489.7
			10989.8	13028.3
			9823.56	11353.7
			10252	10759.9
			10456.5	11337.7
			11148	13549.2
			11580	9890.55
			10364	11568.8
			10808.5	10621.2
			9750.67	10468.3
			11233.3	10838.1
			9329.34	10971.4
			8646.67	10434.5
			10788.9	10951.9
			9357.78	9405.21
			9583.56	12363.4
			11354.2	10071.9
			11549.8	10479
			10975.6	12230.1
			15284.9	12576.8
			11453.8	11394.5
			12982.7	11760.8
			11599.6	13010.5
			12410.2	13291.4
			10634.2	14711.9
			12852.9	10191
			9556.89	9991.88
			10733.8	9206.1
			11793.3	9565.21
			12435.1	9986.55
			11972.9	10992.8
			12456.5	8974.99
			11780.9	9302.1
			11096.5	9517.21
			12671.6	8281.66
			12525.8	8558.99
			11318.7	9012.32
			16518.7	9102.99
			13482.2	9947.43
			12970.2	9038.99
			14129.3	7762.55
			14751.6	8141.21
			15078.7	8470.1
			13660	8413.21
			14250.2	7435.43
			16529.3	13127.9
			15071.6	10002.5
			13958.7	9892.32
			15377.3	10971.4
			15146.2	10580.3
			13870.7	8715.43
			12957.8	9566.99
			14700	9223.88
			13524.9	8761.66
			14698.2	10224.8
			13556.9	11063.9
			12497.3	9998.99
			15027.1	10619.4
			14671.6	8946.55
			16893.8	9888.77
			14159.6	10015
			14740.9	8246.1
			14762.2	8548.32
			13258.2	9782.1
			13194.2	9223.88
			14858.2	10265.7
			13793.3	10959
			12861.8	10148.3
			12508	10640.8
			11553.3	10399
			11553.3	10363.4
			10836.9	10971.4
			14687.6	9508.32
			14045.8	9122.55
			14189.8	10246.1
			12282.2	10955.4
			10271.6	9350.1
			10769.3	10164.3
			8831.56	9918.99
			9896.45	10599.9
			9311.56	9691.43
			12330.2	9003.43
			10086.7	9869.21
			15382.7	9225.66
			11825.3	10059.4
			12170.2	9348.32
			9914.23	9230.99
			10340.9	10701.2
			10148.9	8438.1
			10452.9	9197.21
			10732	9099.43
			10396	10455.9
			13165.8	9065.66
			12205.8	9131.43
			13439.6	8114.55
			12260.9	8921.66
			10892	8601.66
			11233.3	10112.8
			12653.8	9885.21
			11684.9	11791
			11340	10139.4
			12460	8903.88
			11894.7	7778.55
			9313.34	7798.1
			9830.67	8132.32
			11025.3	8020.32
			9629.78	8091.43
			8909.78	9881.66
			9580.01	8429.21
			10392.5	8902.1
			10890.2	7940.32
			10223.6	8276.32
			11651.1	8062.99
			11203.1	8989.21
			10641.3	9168.77
			10799.6	7856.77
			9364.89	10624.8
			8378.23	9003.43
			8531.12	8404.32
			9405.78	9853.21
			12239.6	8459.43
			11299.1	8507.43
			10179.1	9611.43
			10051.1	7495.88
			9055.56	7474.55
			10184.5	7657.66
			11004	7798.1
			9725.78	7913.66
			11036	7826.55
			10191.6	7003.43
			11604.9	6727.88
			10179.1	7611.43
			10765.8	7046.1
			11702.7	6464.77
			12598.7	7750.1
			12801.3	12025.7
			13825.3	12246.1
			11299.1	10624.8
			11236.9	9472.77
			12668	9568.77
			14596.9	9382.1
			12460	10679.9
			11955.1	9245.21
			12780	9126.1
			9924.89	10061.2
			9592.45	8823.88
			9780.89	9915.43
			10276.9	8617.66
			10945.3	8139.43
			10659.1	9166.99
			12502.7	8852.32
			12106.2	9129.66
			13892.9	10267.4
			9937.34	9117.21
			10851.1	7771.43
			12204	7972.32
			11215.6	8526.99
			10527.6	8582.1
			10385.3	9044.32
			9132.01	10320.8
			9375.56	8619.43
			9460.89	8646.1
			11156.9	10022.1
			11176.5	11193.7
			10476	12699.4
			12344.5	13355.4
			12945.3	11942.1
			10522.2	13739.4
			9832.45	9398.1
			8714.23	10852.3
			8952.45	12836.3
			9644.01	13600.8
			9348.89	10297.7
			10563.1	11725.2
			9153.34	11469.2
			8828.01	9074.55
			8669.78	8461.21
			10442.2	9202.55
			11156.9	12148.3
			9599.56	15158.1
			9679.56	15014.1
			9693.78	12827.4
			8680.45	16895
			8993.34	15696.8
			9724.01	11088.8
			8851.12	10075.4
			9078.67	13350.1
			8620.01	11394.5
			8582.67	11392.8
			8700.01	11263
			8284.01	9852.66
			8641.34	10205.2
			9676.01	9906.55
			8593.34	9008.77
			9359.56	11003.4
			9018.23	11266.5
			9172.89	7833.66
			9404.01	8946.55
			9564.01	10338.5
			9226.23	8046.99
			11315.1	6459.43
				7666.55
				8610.55
				14998.1
				10436.3
				12713.7
				11942.1
				11359
				9168.77
				9670.1
				8494.99
				11359
				10943
				10982.1
				12176.8
				12473.7
				11360.8
				11540.3
				10631.9
				11111.9
				9922.55
				10592.8
				10484.3
				10498.5
				8619.43
				9188.32
				8665.66
				9362.55
				10429.2
				7805.21
				8484.32
				7600.77
				8317.21
				9396.32
				10251.4
				8406.1
				7860.32
				9447.88
				9230.99
				8214.1
				8384.77
				8473.66
				7815.88
				8237.21
				8971.43
				8621.21
				8361.66
				9627.43
				8630.1
				9145.66
				8123.43
				8539.43
				7945.66
				7897.66
				8535.88
				8686.99
				9010.55
				8128.77
				8086.1
				6550.1
				7408.77
				8932.32
				8814.99
				8592.77
				7908.32
				7302.1
				7040.77
				6848.77
				6992.77
				7268.32
				7540.32
				7337.66
				8262.1
				8190.99
				7399.88
				8199.88
				7769.66
				7229.21
				7559.88
				8494.99
				10724.3
				10591
				11984.8
				9975.88
				10283.4
				8386.55
				8441.66
				10224.8
				10672.8
				10642.5
				10061.2
				9200.77
				9026.55
				8491.43
				8724.32
				8875.43
				8484.32
				8983.88
				10555.4
				9668.32
				9885.21
				10105.7
				10596.3
				7874.55
				7186.55
				8139.43
				7646.99
				8370.55
				8797.21
				7499.43
				7972.32
				7079.88
				9047.88
				7486.99
				8967.88
				7766.1
				6910.99
				7913.66
				7095.88
				6878.99
				6580.32
				6871.88
				6621.21
				7652.32
				7225.66
				6784.77
				6612.32
				6443.43
				6496.77
				9136.77
				8646.1
				8541.21
				8342.1
				8631.88
				8413.21
				8052.32
				6992.77
				9462.1
				8656.77
				7742.99
				7662.99
				8494.99
				8295.88
				8043.43
				8269.21
				7899.43
				8112.77
				8658.55
				10189.2
				11570.5
				10235.4
				9801.66
				8525.21
				7803.43
				9406.99
				8445.21
				8164.32
				9051.43
				10263.9
				9492.32
				8886.1
				8322.55
				7156.32
				6875.43
				7127.88
				6957.21
				7842.55
				9261.21
				10176.8
				8599.88
				8068.32
				7707.43
				8286.99
				7677.21
				8564.32
				7790.99
				7742.99
				10150.1

## Sheet: Control Int. Density
No Probes	MON1 mRNA Probes	RNase + MON1 mRNA Probes
383421	1.08243e+06	271698
482738	1.34895e+06	304230
389539	1.38676e+06	265311
562274	1.27548e+06	304807
441193	1.07488e+06	274957
297180	1.50397e+06	287644
365797	1.12126e+06	259650
399387	1.05192e+06	287928
345833	1.73634e+06	264040
446657	1.36435e+06	272074
363066	1.62601e+06	333101
463119	1.43658e+06	316958
